# Supplementary material for: Exploring Caloric Restriction in Inpatients with Eating Disorders: Cross-Sectional and Longitudinal Associations with Body Dissatisfaction, Body Avoidance, Clinical Factors, and Psychopathology
Source: Nutrients. 2023 Jul 31;15(15):3409. doi: 10.3390/nu15153409 (PMC10420884; doi:10.3390/nu15153409)
Supplement: Supplementary file 1 [file nutrients-15-03409-s001.zip]

Archive with 1 entries (1 files):
- nutrients-2509313-supplementary.pdf
